# Supplementary material for: Computational Analysis of SAM Analogs as Methyltransferase Inhibitors of nsp16/nsp10 Complex from SARS-CoV-2
Source: Int J Mol Sci. 2022 Nov 12;23(22):13972. doi: 10.3390/ijms232213972 (PMC9697258; doi:10.3390/ijms232213972)
Supplement: Supplementary file 1 [file ijms-23-13972-s001.zip]

Archive with 2 entries (2 files):
- PDBs.zip
- Supplementary Materials.pdf
